# Supplementary material for: IMGT® Nomenclature of Engineered IGHG Variants Involved in Antibody Effector Properties and Formats
Source: Antibodies (Basel). 2022 Oct 18;11(4):65. doi: 10.3390/antib11040065 (PMC9624366; doi:10.3390/antib11040065)
Supplement: Supplementary file 1 [file antibodies-11-00065-s001.zip]

Archive with 1 entries (1 files):
- antibodies-1895207-supplementary.pdf
